# Supplementary material for: The Population Genetics, Virulence, and Public Health Concerns of Escherichia coli Collected From Rats Within an Urban Environment
Source: Front Microbiol. 2021 Oct 28;12:631761. doi: 10.3389/fmicb.2021.631761 (PMC8585510; doi:10.3389/fmicb.2021.631761)
Supplement: Supplementary file 1 [file Table_1.XLSX]

## Sheet: SupplementalTable1
Supplemental Table 1. Stress, AMR, and virulence genes found within genomic data for the 41 E. coli isolates investigated. Results are from https://www.ncbi.nlm.nih.gov/pathogens/microbigge/#
#Strain	Run	Type	Element symbol	Element name	Subtype	% Coverage of reference	% Identity to reference
CFSAN092692	SRR10095176	AMR	mdtM	multidrug efflux MFS transporter MdtM	AMR	98.29	97.52
CFSAN085893	SRR8943109	AMR	mdtM	multidrug efflux MFS transporter MdtM	AMR	100	97.8
CFSAN085883	SRR8943117	AMR	cyaA_S352T	Escherichia fosmidomycin resistant CyaA	POINT	100	99.29
CFSAN085894	SRR8943105	AMR	mdtM	multidrug efflux MFS transporter MdtM	AMR	100	97.8
CFSAN085897	SRR8943397	AMR	mdtM	multidrug efflux MFS transporter MdtM	AMR	100	98.05
CFSAN085897	SRR8943397	AMR	uhpT_E350Q	Escherichia fosfomycin resistant UhpT	POINT	100	99.78
CFSAN085892	SRR8943111	AMR	cyaA_S352T	Escherichia fosmidomycin resistant CyaA	POINT	100	99.29
CFSAN085898	SRR8943396	AMR	mdtM	multidrug efflux MFS transporter MdtM	AMR	100	98.05
CFSAN085899	SRR8943405	AMR	mdtM	multidrug efflux MFS transporter MdtM	AMR	100	98.05
CFSAN085900	SRR8943406	AMR	mdtM	multidrug efflux MFS transporter MdtM	AMR	100	98.29
CFSAN085902	SRR8943512	AMR	mdtM	multidrug efflux MFS transporter MdtM	AMR	100	98.05
CFSAN085904	SRR9153344	AMR	mdtM	multidrug efflux MFS transporter MdtM	AMR	100	97.56
CFSAN085884	SRR8943115	AMR	parC_S57T	Escherichia quinolone resistant ParC	POINT	100	98.67
CFSAN085884	SRR8943115	AMR	uhpT_E350Q	Escherichia fosfomycin resistant UhpT	POINT	100	99.57
CFSAN085884	SRR8943115	AMR	emrD	multidrug efflux MFS transporter EmrD	AMR	99.49	97.72
CFSAN085888	SRR8943492	AMR	mdtM	multidrug efflux MFS transporter MdtM	AMR	100	97.8
CFSAN085888	SRR8943492	AMR	uhpT_E350Q	Escherichia fosfomycin resistant UhpT	POINT	100	99.78
CFSAN085885	SRR8943503	AMR	mdtM	multidrug efflux MFS transporter MdtM	AMR	100	97.8
CFSAN085885	SRR8943503	AMR	uhpT_E350Q	Escherichia fosfomycin resistant UhpT	POINT	100	99.78
CFSAN085905	SRR9153345	AMR	mdtM	multidrug efflux MFS transporter MdtM	AMR	100	97.8
CFSAN085905	SRR9153345	AMR	uhpT_E350Q	Escherichia fosfomycin resistant UhpT	POINT	100	99.78
CFSAN085896	SRR9153371	AMR	mdtM	multidrug efflux MFS transporter MdtM	AMR	100	97.8
CFSAN085896	SRR9153371	AMR	uhpT_E350Q	Escherichia fosfomycin resistant UhpT	POINT	100	99.78
CFSAN085906	SRR9155836	AMR	mdtM	multidrug efflux MFS transporter MdtM	AMR	100	97.8
CFSAN085906	SRR9155836	AMR	uhpT_E350Q	Escherichia fosfomycin resistant UhpT	POINT	100	99.78
CFSAN085883	SRR8943117	AMR	mdtM	multidrug efflux MFS transporter MdtM	AMR	100	97.8
CFSAN085895	SRR8943523	AMR	parC_S57T	Escherichia quinolone resistant ParC	POINT	100	98.54
CFSAN085895	SRR8943523	AMR	uhpT_E350Q	Escherichia fosfomycin resistant UhpT	POINT	100	99.57
CFSAN085895	SRR8943523	AMR	emrD	multidrug efflux MFS transporter EmrD	AMR	99.49	97.72
CFSAN085907	SRR9155721	AMR	parC_S57T	Escherichia quinolone resistant ParC	POINT	100	98.54
CFSAN085907	SRR9155721	AMR	uhpT_E350Q	Escherichia fosfomycin resistant UhpT	POINT	100	99.57
CFSAN085907	SRR9155721	AMR	emrD	multidrug efflux MFS transporter EmrD	AMR	99.49	97.72
CFSAN092694	SRR10095067	AMR	mdtM	multidrug efflux MFS transporter MdtM	AMR	100	97.8
CFSAN085903	SRR8943395	AMR	marR_S3N	Escherichia ampicillin/chloramphenicol/quinolone/rifampin/tetracycline resistant MarR	POINT	100	97.92
CFSAN085890	SRR8943197	AMR	uhpT_E350Q	Escherichia fosfomycin resistant UhpT	POINT	100	99.78
CFSAN085881	SRR8943499	AMR	mdtM	multidrug efflux MFS transporter MdtM	AMR	99.76	98.04
CFSAN085887	SRR8943501	AMR	uhpT_E350Q	Escherichia fosfomycin resistant UhpT	POINT	100	99.78
CFSAN085886	SRR8943510	AMR	mdtM	multidrug efflux MFS transporter MdtM	AMR	99.76	98.04
CFSAN092692	SRR10095176	AMR	blaEC	BlaEC family class C beta-lactamase	AMR	100	100
CFSAN092692	SRR10095176	AMR	blaEC	BlaEC family class C beta-lactamase	AMR	100	100
CFSAN085880	SRR8943401	AMR	mdtM	multidrug efflux MFS transporter MdtM	AMR	100	98.05
CFSAN085901	SRR8943412	AMR	mdtM	multidrug efflux MFS transporter MdtM	AMR	100	97.8
CFSAN085901	SRR8943412	AMR	uhpT_E350Q	Escherichia fosfomycin resistant UhpT	POINT	100	99.78
CFSAN085882	SRR8943493	AMR	mdtM	multidrug efflux MFS transporter MdtM	AMR	100	98.05
CFSAN085884	SRR8943115	AMR	parE_I355T	Escherichia quinolone resistant ParE	POINT	100	99.37
CFSAN092691	SRR10094015	AMR	cyaA_S352T	Escherichia fosmidomycin resistant CyaA	POINT	100	99.29
CFSAN085878	SRR8943521	AMR	mdtM	multidrug efflux MFS transporter MdtM	AMR	99.76	98.04
CFSAN085883	SRR8943117	AMR	parE_D475E	Escherichia quinolone resistant ParE	POINT	100	99.52
CFSAN085883	SRR8943117	AMR	parE_I355T	Escherichia quinolone resistant ParE	POINT	100	99.52
CFSAN085895	SRR8943523	AMR	parE_I355T	Escherichia quinolone resistant ParE	POINT	100	99.37
CFSAN085907	SRR9155721	AMR	parE_I355T	Escherichia quinolone resistant ParE	POINT	100	99.37
CFSAN092690	SRR10094041	AMR	mdtM	multidrug efflux MFS transporter MdtM	AMR	100	97.8
CFSAN092690	SRR10094041	AMR	uhpT_E350Q	Escherichia fosfomycin resistant UhpT	POINT	100	99.78
CFSAN092693	SRR10094656	AMR	parC_S57T	Escherichia quinolone resistant ParC	POINT	100	98.54
CFSAN092693	SRR10094656	AMR	uhpT_E350Q	Escherichia fosfomycin resistant UhpT	POINT	100	99.57
CFSAN092693	SRR10094656	AMR	emrD	multidrug efflux MFS transporter EmrD	AMR	99.49	97.72
CFSAN085893	SRR8943109	AMR	blaEC	BlaEC family class C beta-lactamase	AMR	100	100
CFSAN085893	SRR8943109	AMR	blaEC	BlaEC family class C beta-lactamase	AMR	100	100
CFSAN085876	SRR8943106	AMR	uhpT_E350Q	Escherichia fosfomycin resistant UhpT	POINT	100	99.78
CFSAN085879	SRR8943404	AMR	mdtM	multidrug efflux MFS transporter MdtM	AMR	100	99.76
CFSAN092691	SRR10094015	AMR	parC_S57T	Escherichia quinolone resistant ParC	POINT	100	99.2
CFSAN092691	SRR10094015	AMR	mdtM	multidrug efflux MFS transporter MdtM	AMR	100	97.8
CFSAN092691	SRR10094015	AMR	uhpT_E350Q	Escherichia fosfomycin resistant UhpT	POINT	100	99.78
CFSAN092695	SRR10094646	AMR	mdtM	multidrug efflux MFS transporter MdtM	AMR	100	98.05
CFSAN092693	SRR10094656	AMR	parE_I355T	Escherichia quinolone resistant ParE	POINT	100	99.21
CFSAN085900	SRR8943406	AMR	blaEC	BlaEC family class C beta-lactamase	AMR	100	98.14
CFSAN085900	SRR8943406	AMR	blaEC	BlaEC family class C beta-lactamase	AMR	100	98.14
CFSAN085877	SRR8943522	AMR	mdtM	multidrug efflux MFS transporter MdtM	AMR	100	97.8
CFSAN085883	SRR8943117	AMR	blaEC	BlaEC family class C beta-lactamase	AMR	100	98.41
CFSAN085883	SRR8943117	AMR	blaEC	BlaEC family class C beta-lactamase	AMR	100	98.41
CFSAN085874	SRR9153325	AMR	mdtM	multidrug efflux MFS transporter MdtM	AMR	100	97.8
CFSAN085894	SRR8943105	AMR	blaEC	BlaEC family class C beta-lactamase	AMR	100	98.67
CFSAN085894	SRR8943105	AMR	blaEC	BlaEC family class C beta-lactamase	AMR	100	98.67
CFSAN085897	SRR8943397	AMR	blaEC	BlaEC family class C beta-lactamase	AMR	100	97.35
CFSAN085897	SRR8943397	AMR	blaEC	BlaEC family class C beta-lactamase	AMR	100	97.35
CFSAN085898	SRR8943396	AMR	blaEC	BlaEC family class C beta-lactamase	AMR	100	98.41
CFSAN085898	SRR8943396	AMR	acrF	multidrug efflux RND transporter permease subunit AcrF	AMR	58.9	97.7
CFSAN085898	SRR8943396	AMR	blaEC	BlaEC family class C beta-lactamase	AMR	100	98.41
CFSAN085899	SRR8943405	AMR	blaEC	BlaEC family class C beta-lactamase	AMR	100	98.41
CFSAN085899	SRR8943405	AMR	acrF	multidrug efflux RND transporter permease subunit AcrF	AMR	58.9	97.7
CFSAN085899	SRR8943405	AMR	blaEC	BlaEC family class C beta-lactamase	AMR	100	98.41
CFSAN085902	SRR8943512	AMR	blaEC	BlaEC family class C beta-lactamase	AMR	100	98.41
CFSAN085902	SRR8943512	AMR	blaEC	BlaEC family class C beta-lactamase	AMR	100	98.41
CFSAN085904	SRR9153344	AMR	blaEC	BlaEC family class C beta-lactamase	AMR	100	99.47
CFSAN085904	SRR9153344	AMR	blaEC	BlaEC family class C beta-lactamase	AMR	100	99.47
CFSAN092688	SRR10094048	AMR	mdtM	multidrug efflux MFS transporter MdtM	AMR	100	98.29
CFSAN085884	SRR8943115	AMR	blaEC	BlaEC family class C beta-lactamase	AMR	100	94.43
CFSAN085884	SRR8943115	AMR	blaEC	BlaEC family class C beta-lactamase	AMR	100	94.43
CFSAN085888	SRR8943492	AMR	blaEC	BlaEC family class C beta-lactamase	AMR	100	97.35
CFSAN085888	SRR8943492	AMR	blaEC	BlaEC family class C beta-lactamase	AMR	100	97.35
CFSAN085885	SRR8943503	AMR	blaEC	BlaEC family class C beta-lactamase	AMR	100	97.35
CFSAN085885	SRR8943503	AMR	blaEC	BlaEC family class C beta-lactamase	AMR	100	97.35
CFSAN085905	SRR9153345	AMR	blaEC	BlaEC family class C beta-lactamase	AMR	100	97.35
CFSAN085905	SRR9153345	AMR	blaEC	BlaEC family class C beta-lactamase	AMR	100	97.35
CFSAN085896	SRR9153371	AMR	blaEC	BlaEC family class C beta-lactamase	AMR	100	97.35
CFSAN085896	SRR9153371	AMR	blaEC	BlaEC family class C beta-lactamase	AMR	100	97.35
CFSAN085906	SRR9155836	AMR	blaEC	BlaEC family class C beta-lactamase	AMR	100	97.35
CFSAN085906	SRR9155836	AMR	blaEC	BlaEC family class C beta-lactamase	AMR	100	97.35
CFSAN085889	SRR8943485	AMR	mdtM	multidrug efflux MFS transporter MdtM	AMR	100	97.32
CFSAN085895	SRR8943523	AMR	blaEC	BlaEC family class C beta-lactamase	AMR	100	93.63
CFSAN085895	SRR8943523	AMR	blaEC	BlaEC family class C beta-lactamase	AMR	100	93.63
CFSAN085907	SRR9155721	AMR	blaEC	BlaEC family class C beta-lactamase	AMR	100	93.63
CFSAN085907	SRR9155721	AMR	blaEC	BlaEC family class C beta-lactamase	AMR	100	93.63
CFSAN092694	SRR10095067	AMR	blaEC	BlaEC family class C beta-lactamase	AMR	100	98.67
CFSAN092694	SRR10095067	AMR	blaEC	BlaEC family class C beta-lactamase	AMR	100	98.67
CFSAN085875	SRR10094641	AMR	mdtM	multidrug efflux MFS transporter MdtM	AMR	100	97.8
CFSAN085892	SRR8943111	AMR	blaEC	BlaEC family class C beta-lactamase	AMR	100	98.14
CFSAN085892	SRR8943111	AMR	blaCMY-2	class C beta-lactamase CMY-2	AMR	100	100
CFSAN085892	SRR8943111	AMR	blaCMY-2	class C beta-lactamase CMY-2	AMR	100	100
CFSAN085892	SRR8943111	AMR	blaEC	BlaEC family class C beta-lactamase	AMR	100	98.14
CFSAN085890	SRR8943197	AMR	blaEC-5	cephalosporin-hydrolyzing class C beta-lactamase EC-5	AMR	100	100
CFSAN085890	SRR8943197	AMR	blaEC-5	cephalosporin-hydrolyzing class C beta-lactamase EC-5	AMR	100	100
CFSAN085881	SRR8943499	AMR	blaEC	BlaEC family class C beta-lactamase	AMR	100	98.67
CFSAN085881	SRR8943499	AMR	blaEC	BlaEC family class C beta-lactamase	AMR	100	98.67
CFSAN085887	SRR8943501	AMR	blaEC-5	cephalosporin-hydrolyzing class C beta-lactamase EC-5	AMR	100	100
CFSAN085887	SRR8943501	AMR	blaEC-5	cephalosporin-hydrolyzing class C beta-lactamase EC-5	AMR	100	100
CFSAN085886	SRR8943510	AMR	blaEC	BlaEC family class C beta-lactamase	AMR	100	98.67
CFSAN085886	SRR8943510	AMR	blaEC	BlaEC family class C beta-lactamase	AMR	100	98.67
CFSAN085893	SRR8943109	AMR	acrF	multidrug efflux RND transporter permease subunit AcrF	AMR	100	99.9
CFSAN085880	SRR8943401	AMR	blaEC	BlaEC family class C beta-lactamase	AMR	100	99.73
CFSAN085880	SRR8943401	AMR	blaEC	BlaEC family class C beta-lactamase	AMR	100	99.73
CFSAN085901	SRR8943412	AMR	blaEC	BlaEC family class C beta-lactamase	AMR	100	97.35
CFSAN085901	SRR8943412	AMR	blaEC	BlaEC family class C beta-lactamase	AMR	100	97.35
CFSAN085882	SRR8943493	AMR	blaEC	BlaEC family class C beta-lactamase	AMR	100	99.73
CFSAN085882	SRR8943493	AMR	blaEC	BlaEC family class C beta-lactamase	AMR	100	99.73
CFSAN085878	SRR8943521	AMR	blaEC	BlaEC family class C beta-lactamase	AMR	100	98.41
CFSAN085878	SRR8943521	AMR	blaEC	BlaEC family class C beta-lactamase	AMR	100	98.41
CFSAN085894	SRR8943105	AMR	acrF	multidrug efflux RND transporter permease subunit AcrF	AMR	100	99.52
CFSAN085897	SRR8943397	AMR	acrF	multidrug efflux RND transporter permease subunit AcrF	AMR	100	99.52
CFSAN085903	SRR8943395	AMR	blaEC	BlaEC family class C beta-lactamase	AMR	100	98.41
CFSAN085903	SRR8943395	AMR	blaEC	BlaEC family class C beta-lactamase	AMR	100	98.41
CFSAN092690	SRR10094041	AMR	blaEC	BlaEC family class C beta-lactamase	AMR	100	97.35
CFSAN092690	SRR10094041	AMR	blaEC	BlaEC family class C beta-lactamase	AMR	100	97.35
CFSAN092693	SRR10094656	AMR	blaEC	BlaEC family class C beta-lactamase	AMR	100	94.16
CFSAN092693	SRR10094656	AMR	blaEC	BlaEC family class C beta-lactamase	AMR	100	94.16
CFSAN085900	SRR8943406	AMR	acrF	multidrug efflux RND transporter permease subunit AcrF	AMR	100	99.52
CFSAN085902	SRR8943512	AMR	acrF	multidrug efflux RND transporter permease subunit AcrF	AMR	100	99.52
CFSAN085904	SRR9153344	AMR	acrF	multidrug efflux RND transporter permease subunit AcrF	AMR	100	99.52
CFSAN085876	SRR8943106	AMR	blaEC-5	cephalosporin-hydrolyzing class C beta-lactamase EC-5	AMR	100	100
CFSAN085876	SRR8943106	AMR	blaEC-5	cephalosporin-hydrolyzing class C beta-lactamase EC-5	AMR	100	100
CFSAN085879	SRR8943404	AMR	blaEC	BlaEC family class C beta-lactamase	AMR	100	99.73
CFSAN085879	SRR8943404	AMR	blaEC	BlaEC family class C beta-lactamase	AMR	100	99.73
CFSAN085884	SRR8943115	AMR	acrF	multidrug efflux RND transporter permease subunit AcrF	AMR	100	99.13
CFSAN085888	SRR8943492	AMR	acrF	multidrug efflux RND transporter permease subunit AcrF	AMR	100	99.52
CFSAN085885	SRR8943503	AMR	acrF	multidrug efflux RND transporter permease subunit AcrF	AMR	100	99.52
CFSAN085905	SRR9153345	AMR	acrF	multidrug efflux RND transporter permease subunit AcrF	AMR	100	99.52
CFSAN085896	SRR9153371	AMR	acrF	multidrug efflux RND transporter permease subunit AcrF	AMR	100	99.52
CFSAN085906	SRR9155836	AMR	acrF	multidrug efflux RND transporter permease subunit AcrF	AMR	100	99.52
CFSAN092691	SRR10094015	AMR	blaEC	BlaEC family class C beta-lactamase	AMR	100	98.14
CFSAN092691	SRR10094015	AMR	blaEC	BlaEC family class C beta-lactamase	AMR	100	98.14
CFSAN085883	SRR8943117	AMR	acrF	multidrug efflux RND transporter permease subunit AcrF	AMR	100	99.52
CFSAN085895	SRR8943523	AMR	acrF	multidrug efflux RND transporter permease subunit AcrF	AMR	100	99.32
CFSAN085907	SRR9155721	AMR	acrF	multidrug efflux RND transporter permease subunit AcrF	AMR	100	99.23
CFSAN092694	SRR10095067	AMR	acrF	multidrug efflux RND transporter permease subunit AcrF	AMR	100	99.52
CFSAN092695	SRR10094646	AMR	blaEC	BlaEC family class C beta-lactamase	AMR	100	99.73
CFSAN092695	SRR10094646	AMR	blaEC	BlaEC family class C beta-lactamase	AMR	100	99.73
CFSAN085892	SRR8943111	AMR	acrF	multidrug efflux RND transporter permease subunit AcrF	AMR	100	99.32
CFSAN085890	SRR8943197	AMR	acrF	multidrug efflux RND transporter permease subunit AcrF	AMR	100	99.32
CFSAN085881	SRR8943499	AMR	acrF	multidrug efflux RND transporter permease subunit AcrF	AMR	100	99.52
CFSAN085887	SRR8943501	AMR	acrF	multidrug efflux RND transporter permease subunit AcrF	AMR	100	99.32
CFSAN085886	SRR8943510	AMR	acrF	multidrug efflux RND transporter permease subunit AcrF	AMR	100	99.52
CFSAN085874	SRR9153325	AMR	dfrA5	trimethoprim-resistant dihydrofolate reductase DfrA5	AMR	100	100
CFSAN085874	SRR9153325	AMR	dfrA5	trimethoprim-resistant dihydrofolate reductase DfrA5	AMR	100	100
CFSAN085880	SRR8943401	AMR	acrF	multidrug efflux RND transporter permease subunit AcrF	AMR	100	99.61
CFSAN085901	SRR8943412	AMR	acrF	multidrug efflux RND transporter permease subunit AcrF	AMR	100	99.52
CFSAN085882	SRR8943493	AMR	acrF	multidrug efflux RND transporter permease subunit AcrF	AMR	100	99.61
CFSAN092688	SRR10094048	AMR	blaEC	BlaEC family class C beta-lactamase	AMR	100	98.14
CFSAN092688	SRR10094048	AMR	blaEC	BlaEC family class C beta-lactamase	AMR	100	98.14
CFSAN085877	SRR8943522	AMR	blaEC	BlaEC family class C beta-lactamase	AMR	100	98.41
CFSAN085877	SRR8943522	AMR	blaEC	BlaEC family class C beta-lactamase	AMR	100	98.41
CFSAN085878	SRR8943521	AMR	acrF	multidrug efflux RND transporter permease subunit AcrF	AMR	100	99.52
CFSAN085903	SRR8943395	AMR	acrF	multidrug efflux RND transporter permease subunit AcrF	AMR	100	99.61
CFSAN092690	SRR10094041	AMR	acrF	multidrug efflux RND transporter permease subunit AcrF	AMR	100	99.52
CFSAN092693	SRR10094656	AMR	acrF	multidrug efflux RND transporter permease subunit AcrF	AMR	100	99.13
CFSAN085874	SRR9153325	AMR	blaEC	BlaEC family class C beta-lactamase	AMR	100	98.67
CFSAN085874	SRR9153325	AMR	blaEC	BlaEC family class C beta-lactamase	AMR	100	98.67
CFSAN085876	SRR8943106	AMR	acrF	multidrug efflux RND transporter permease subunit AcrF	AMR	100	99.32
CFSAN085879	SRR8943404	AMR	acrF	multidrug efflux RND transporter permease subunit AcrF	AMR	100	99.32
CFSAN092691	SRR10094015	AMR	acrF	multidrug efflux RND transporter permease subunit AcrF	AMR	100	99.42
CFSAN085889	SRR8943485	AMR	blaEC	BlaEC family class C beta-lactamase	AMR	100	97.88
CFSAN085889	SRR8943485	AMR	blaEC	BlaEC family class C beta-lactamase	AMR	100	97.88
CFSAN092695	SRR10094646	AMR	acrF	multidrug efflux RND transporter permease subunit AcrF	AMR	100	99.52
CFSAN085875	SRR10094641	AMR	blaEC	BlaEC family class C beta-lactamase	AMR	100	97.88
CFSAN085875	SRR10094641	AMR	blaEC	BlaEC family class C beta-lactamase	AMR	100	97.88
CFSAN085877	SRR8943522	AMR	acrF	multidrug efflux RND transporter permease subunit AcrF	AMR	100	99.61
CFSAN085874	SRR9153325	AMR	acrF	multidrug efflux RND transporter permease subunit AcrF	AMR	100	99.52
CFSAN092688	SRR10094048	AMR	acrF	multidrug efflux RND transporter permease subunit AcrF	AMR	100	99.52
CFSAN085889	SRR8943485	AMR	acrF	multidrug efflux RND transporter permease subunit AcrF	AMR	100	99.61
CFSAN085875	SRR10094641	AMR	acrF	multidrug efflux RND transporter permease subunit AcrF	AMR	100	99.61
CFSAN085891	SRR8943482	AMR	mdtM	multidrug efflux MFS transporter MdtM	AMR	100	99.76
CFSAN085891	SRR8943482	AMR	blaEC	BlaEC family class C beta-lactamase	AMR	100	99.73
CFSAN085891	SRR8943482	AMR	blaEC	BlaEC family class C beta-lactamase	AMR	100	99.73
CFSAN085891	SRR8943482	AMR	acrF	multidrug efflux RND transporter permease subunit AcrF	AMR	100	99.32
CFSAN092692	SRR10095176	STRESS	ymgB	biofilm/acid-resistance regulator AriR	ACID	100	100
CFSAN085893	SRR8943109	STRESS	ymgB	biofilm/acid-resistance regulator AriR	ACID	100	100
CFSAN085894	SRR8943105	STRESS	ymgB	biofilm/acid-resistance regulator AriR	ACID	100	100
CFSAN085898	SRR8943396	STRESS	ymgB	biofilm/acid-resistance regulator AriR	ACID	100	100
CFSAN085899	SRR8943405	STRESS	ymgB	biofilm/acid-resistance regulator AriR	ACID	100	100
CFSAN085900	SRR8943406	STRESS	ymgB	biofilm/acid-resistance regulator AriR	ACID	85.23	100
CFSAN085902	SRR8943512	STRESS	ymgB	biofilm/acid-resistance regulator AriR	ACID	100	100
CFSAN085904	SRR9153344	STRESS	ymgB	biofilm/acid-resistance regulator AriR	ACID	100	100
CFSAN085888	SRR8943492	STRESS	ymgB	biofilm/acid-resistance regulator AriR	ACID	100	100
CFSAN085885	SRR8943503	STRESS	ymgB	biofilm/acid-resistance regulator AriR	ACID	100	100
CFSAN085905	SRR9153345	STRESS	ymgB	biofilm/acid-resistance regulator AriR	ACID	100	100
CFSAN085896	SRR9153371	STRESS	ymgB	biofilm/acid-resistance regulator AriR	ACID	100	100
CFSAN085906	SRR9155836	STRESS	ymgB	biofilm/acid-resistance regulator AriR	ACID	100	100
CFSAN085883	SRR8943117	STRESS	ymgB	biofilm/acid-resistance regulator AriR	ACID	100	98.86
CFSAN092694	SRR10095067	STRESS	ymgB	biofilm/acid-resistance regulator AriR	ACID	100	100
CFSAN085892	SRR8943111	STRESS	ymgB	biofilm/acid-resistance regulator AriR	ACID	100	98.86
CFSAN085890	SRR8943197	STRESS	ymgB	biofilm/acid-resistance regulator AriR	ACID	100	97.73
CFSAN085881	SRR8943499	STRESS	ymgB	biofilm/acid-resistance regulator AriR	ACID	100	100
CFSAN085887	SRR8943501	STRESS	ymgB	biofilm/acid-resistance regulator AriR	ACID	100	97.73
CFSAN085886	SRR8943510	STRESS	ymgB	biofilm/acid-resistance regulator AriR	ACID	100	100
CFSAN085880	SRR8943401	STRESS	ymgB	biofilm/acid-resistance regulator AriR	ACID	100	100
CFSAN085901	SRR8943412	STRESS	ymgB	biofilm/acid-resistance regulator AriR	ACID	100	100
CFSAN085882	SRR8943493	STRESS	ymgB	biofilm/acid-resistance regulator AriR	ACID	100	100
CFSAN085878	SRR8943521	STRESS	ymgB	biofilm/acid-resistance regulator AriR	ACID	100	100
CFSAN085903	SRR8943395	STRESS	ymgB	biofilm/acid-resistance regulator AriR	ACID	100	97.73
CFSAN092690	SRR10094041	STRESS	ymgB	biofilm/acid-resistance regulator AriR	ACID	100	100
CFSAN085881	SRR8943499	STRESS	terZ	tellurium resistance-associated protein TerZ	METAL	100	98.96
CFSAN085881	SRR8943499	STRESS	terW	tellurium resistance protein TerW	METAL	100	100
CFSAN085886	SRR8943510	STRESS	terZ	tellurium resistance-associated protein TerZ	METAL	100	98.96
CFSAN085886	SRR8943510	STRESS	terW	tellurium resistance protein TerW	METAL	100	100
CFSAN085876	SRR8943106	STRESS	ymgB	biofilm/acid-resistance regulator AriR	ACID	100	97.73
CFSAN085879	SRR8943404	STRESS	ymgB	biofilm/acid-resistance regulator AriR	ACID	100	97.73
CFSAN085901	SRR8943412	STRESS	terZ	tellurium resistance-associated protein TerZ	METAL	100	98.96
CFSAN085901	SRR8943412	STRESS	terW	tellurium resistance protein TerW	METAL	100	98.71
CFSAN092691	SRR10094015	STRESS	ymgB	biofilm/acid-resistance regulator AriR	ACID	100	98.86
CFSAN092695	SRR10094646	STRESS	ymgB	biofilm/acid-resistance regulator AriR	ACID	100	100
CFSAN085874	SRR9153325	STRESS	merA	mercury(II) reductase	METAL	0	0
CFSAN085881	SRR8943499	STRESS	terD	tellurium resistance membrane protein TerD	METAL	100	96.88
CFSAN085886	SRR8943510	STRESS	terD	tellurium resistance membrane protein TerD	METAL	100	96.88
CFSAN092692	SRR10095176	STRESS	emrE	multidrug efflux SMR transporter EmrE	BIOCIDE	69.09	100
CFSAN085877	SRR8943522	STRESS	ymgB	biofilm/acid-resistance regulator AriR	ACID	100	100
CFSAN085901	SRR8943412	STRESS	terD	tellurium resistance membrane protein TerD	METAL	100	95.31
CFSAN085884	SRR8943115	STRESS	asr	acid resistance repetitive basic protein Asr	ACID	0	0
CFSAN085895	SRR8943523	STRESS	asr	acid resistance repetitive basic protein Asr	ACID	0	0
CFSAN085907	SRR9155721	STRESS	asr	acid resistance repetitive basic protein Asr	ACID	0	0
CFSAN085904	SRR9153344	STRESS	emrE	multidrug efflux SMR transporter EmrE	BIOCIDE	100	96.36
CFSAN092688	SRR10094048	STRESS	ymgB	biofilm/acid-resistance regulator AriR	ACID	85.23	100
CFSAN085889	SRR8943485	STRESS	silE	silver-binding protein SilE	METAL	100	100
CFSAN085889	SRR8943485	STRESS	pcoB	copper-binding protein PcoB	METAL	100	100
CFSAN085889	SRR8943485	STRESS	pcoA	multicopper oxidase PcoA	METAL	70.08	99.53
CFSAN085877	SRR8943522	STRESS	terZ	tellurium resistance-associated protein TerZ	METAL	100	98.96
CFSAN085877	SRR8943522	STRESS	terW	tellurium resistance protein TerW	METAL	100	98.71
CFSAN085875	SRR10094641	STRESS	ymgB	biofilm/acid-resistance regulator AriR	ACID	100	100
CFSAN085875	SRR10094641	STRESS	pcoB	copper-binding protein PcoB	METAL	100	100
CFSAN085875	SRR10094641	STRESS	pcoA	multicopper oxidase PcoA	METAL	100	99.67
CFSAN085875	SRR10094641	STRESS	silE	silver-binding protein SilE	METAL	100	100
CFSAN085874	SRR9153325	STRESS	merE	broad-spectrum mercury transporter MerE	METAL	0	0
CFSAN085874	SRR9153325	STRESS	merD	mercury resistance co-regulator MerD	METAL	0	0
CFSAN085874	SRR9153325	STRESS	merT	mercuric transport protein MerT	METAL	100	100
CFSAN092693	SRR10094656	STRESS	asr	acid resistance repetitive basic protein Asr	ACID	0	0
CFSAN085894	SRR8943105	STRESS	emrE	multidrug efflux SMR transporter EmrE	BIOCIDE	100	98.18
CFSAN085898	SRR8943396	STRESS	emrE	multidrug efflux SMR transporter EmrE	BIOCIDE	100	98.18
CFSAN085899	SRR8943405	STRESS	emrE	multidrug efflux SMR transporter EmrE	BIOCIDE	100	98.18
CFSAN085900	SRR8943406	STRESS	emrE	multidrug efflux SMR transporter EmrE	BIOCIDE	100	99.09
CFSAN085889	SRR8943485	STRESS	psi-GI	heat resistance protein PsiE-GI	HEAT	100	100
CFSAN085889	SRR8943485	STRESS	silP	Ag(+)-translocating P-type ATPase SilP	METAL	100	94.91
CFSAN085889	SRR8943485	STRESS	merT	mercuric transport protein MerT	METAL	100	100
CFSAN085884	SRR8943115	STRESS	emrE	multidrug efflux SMR transporter EmrE	BIOCIDE	100	97.27
CFSAN085877	SRR8943522	STRESS	terD	tellurium resistance membrane protein TerD	METAL	100	95.31
CFSAN085875	SRR10094641	STRESS	silP	Ag(+)-translocating P-type ATPase SilP	METAL	98.79	94.98
CFSAN085875	SRR10094641	STRESS	psi-GI	heat resistance protein PsiE-GI	HEAT	100	100
CFSAN085895	SRR8943523	STRESS	emrE	multidrug efflux SMR transporter EmrE	BIOCIDE	100	98.18
CFSAN085907	SRR9155721	STRESS	emrE	multidrug efflux SMR transporter EmrE	BIOCIDE	100	98.18
CFSAN092694	SRR10095067	STRESS	emrE	multidrug efflux SMR transporter EmrE	BIOCIDE	100	99.09
CFSAN092694	SRR10095067	STRESS	emrE	multidrug efflux SMR transporter EmrE	BIOCIDE	100	98.18
CFSAN085874	SRR9153325	STRESS	merC	organomercurial transporter MerC	METAL	100	100
CFSAN085892	SRR8943111	STRESS	emrE	multidrug efflux SMR transporter EmrE	BIOCIDE	100	97.27
CFSAN085890	SRR8943197	STRESS	emrE	multidrug efflux SMR transporter EmrE	BIOCIDE	100	98.18
CFSAN085881	SRR8943499	STRESS	emrE	multidrug efflux SMR transporter EmrE	BIOCIDE	100	99.09
CFSAN085887	SRR8943501	STRESS	emrE	multidrug efflux SMR transporter EmrE	BIOCIDE	100	98.18
CFSAN085886	SRR8943510	STRESS	emrE	multidrug efflux SMR transporter EmrE	BIOCIDE	100	99.09
CFSAN085880	SRR8943401	STRESS	emrE	multidrug efflux SMR transporter EmrE	BIOCIDE	100	98.18
CFSAN085882	SRR8943493	STRESS	emrE	multidrug efflux SMR transporter EmrE	BIOCIDE	100	98.18
CFSAN085889	SRR8943485	STRESS	yfdX1	heat resistance protein YfdX1	HEAT	100	99.67
CFSAN085889	SRR8943485	STRESS	yfdX2	heat resistance protein YfdX2	HEAT	100	98.98
CFSAN085889	SRR8943485	STRESS	hdeD-GI	heat resistance membrane protein HdeD-GI	HEAT	100	97.54
CFSAN085889	SRR8943485	STRESS	trxLHR	heat resistance system thioredoxin Trx-GI	HEAT	100	98.63
CFSAN085889	SRR8943485	STRESS	silS	copper/silver sensor histidine kinase SilS	METAL	100	97.76
CFSAN085889	SRR8943485	STRESS	pcoE	copper resistance system metallochaperone PcoE	METAL	100	92.36
CFSAN085889	SRR8943485	STRESS	pcoC	copper resistance system metallochaperone PcoC	METAL	100	100
CFSAN085889	SRR8943485	STRESS	merC	organomercurial transporter MerC	METAL	100	100
CFSAN085889	SRR8943485	STRESS	yfdX1	heat resistance protein YfdX1	HEAT	100	91.78
CFSAN085889	SRR8943485	STRESS	yfdX2	heat resistance protein YfdX2	HEAT	100	95.59
CFSAN085889	SRR8943485	STRESS	hdeD-GI	heat resistance membrane protein HdeD-GI	HEAT	100	99.01
CFSAN085878	SRR8943521	STRESS	emrE	multidrug efflux SMR transporter EmrE	BIOCIDE	100	98.18
CFSAN085875	SRR10094641	STRESS	trxLHR	heat resistance system thioredoxin Trx-GI	HEAT	100	90.41
CFSAN085875	SRR10094641	STRESS	hdeD-GI	heat resistance membrane protein HdeD-GI	HEAT	100	90.15
CFSAN085875	SRR10094641	STRESS	yfdX2	heat resistance protein YfdX2	HEAT	100	94.24
CFSAN085875	SRR10094641	STRESS	yfdX1	heat resistance protein YfdX1	HEAT	100	95.07
CFSAN085875	SRR10094641	STRESS	pcoC	copper resistance system metallochaperone PcoC	METAL	100	100
CFSAN085875	SRR10094641	STRESS	silS	copper/silver sensor histidine kinase SilS	METAL	100	98.57
CFSAN085875	SRR10094641	STRESS	yfdX1	heat resistance protein YfdX1	HEAT	100	99.67
CFSAN085875	SRR10094641	STRESS	yfdX2	heat resistance protein YfdX2	HEAT	100	98.98
CFSAN085875	SRR10094641	STRESS	hdeD-GI	heat resistance membrane protein HdeD-GI	HEAT	100	97.54
CFSAN085875	SRR10094641	STRESS	trxLHR	heat resistance system thioredoxin Trx-GI	HEAT	100	98.63
CFSAN085903	SRR8943395	STRESS	emrE	multidrug efflux SMR transporter EmrE	BIOCIDE	100	98.18
CFSAN092693	SRR10094656	STRESS	emrE	multidrug efflux SMR transporter EmrE	BIOCIDE	100	98.18
CFSAN085876	SRR8943106	STRESS	emrE	multidrug efflux SMR transporter EmrE	BIOCIDE	100	98.18
CFSAN085879	SRR8943404	STRESS	emrE	multidrug efflux SMR transporter EmrE	BIOCIDE	100	99.09
CFSAN085879	SRR8943404	STRESS	emrE	multidrug efflux SMR transporter EmrE	BIOCIDE	100	98.18
CFSAN085889	SRR8943485	STRESS	kefB-GI	heat resistance system K+/H+ antiporter KefB-GI	HEAT	100	99.65
CFSAN085889	SRR8943485	STRESS	silR	copper/silver response regulator transcription factor SilR	METAL	100	99.56
CFSAN085889	SRR8943485	STRESS	pcoS	copper resistance membrane spanning protein PcoS	METAL	100	99.36
CFSAN085889	SRR8943485	STRESS	pcoR	copper response regulator transcription factor PcoR	METAL	100	100
CFSAN085889	SRR8943485	STRESS	pcoD	copper resistance inner membrane protein PcoD	METAL	100	100
CFSAN085889	SRR8943485	STRESS	hsp20	small heat shock protein sHSP20	HEAT	100	99.47
CFSAN092695	SRR10094646	STRESS	emrE	multidrug efflux SMR transporter EmrE	BIOCIDE	100	97.27
CFSAN092695	SRR10094646	STRESS	emrE	multidrug efflux SMR transporter EmrE	BIOCIDE	51.82	100
CFSAN085875	SRR10094641	STRESS	pcoS	copper resistance membrane spanning protein PcoS	METAL	100	99.57
CFSAN085875	SRR10094641	STRESS	pcoR	copper response regulator transcription factor PcoR	METAL	100	100
CFSAN085875	SRR10094641	STRESS	pcoD	copper resistance inner membrane protein PcoD	METAL	100	100
CFSAN085875	SRR10094641	STRESS	silR	copper/silver response regulator transcription factor SilR	METAL	100	97.79
CFSAN085875	SRR10094641	STRESS	hsp20	small heat shock protein sHSP20	HEAT	100	98.94
CFSAN085875	SRR10094641	STRESS	kefB-GI	heat resistance system K+/H+ antiporter KefB-GI	HEAT	100	99.82
CFSAN085889	SRR8943485	STRESS	shsP	small heat shock protein sHSP20-GI	HEAT	100	99.34
CFSAN085889	SRR8943485	STRESS	silA	Cu(+)/Ag(+) efflux RND transporter permease subunit SilA	METAL	100	99.43
CFSAN085889	SRR8943485	STRESS	silF	Cu(+)/Ag(+) efflux RND transporter periplasmic metallochaperone SilF	METAL	100	99.15
CFSAN085889	SRR8943485	STRESS	shsP	small heat shock protein sHSP20-GI	HEAT	100	97.37
CFSAN085877	SRR8943522	STRESS	emrE	multidrug efflux SMR transporter EmrE	BIOCIDE	100	98.18
CFSAN085875	SRR10094641	STRESS	shsP	small heat shock protein sHSP20-GI	HEAT	100	98.68
CFSAN085875	SRR10094641	STRESS	silA	Cu(+)/Ag(+) efflux RND transporter permease subunit SilA	METAL	100	98.66
CFSAN085875	SRR10094641	STRESS	silF	Cu(+)/Ag(+) efflux RND transporter periplasmic metallochaperone SilF	METAL	100	97.44
CFSAN085875	SRR10094641	STRESS	shsP	small heat shock protein sHSP20-GI	HEAT	100	100
CFSAN085874	SRR9153325	STRESS	merR	mercury resistance transcriptional regulator MerR	METAL	100	93.75
CFSAN092688	SRR10094048	STRESS	emrE	multidrug efflux SMR transporter EmrE	BIOCIDE	100	99.09
CFSAN085889	SRR8943485	STRESS	emrE	multidrug efflux SMR transporter EmrE	BIOCIDE	100	98.18
CFSAN085889	SRR8943485	STRESS	silB	Cu(+)/Ag(+) efflux RND transporter periplasmic adaptor subunit SilB	METAL	100	100
CFSAN085889	SRR8943485	STRESS	silC	Cu(+)/Ag(+) efflux RND transporter outer membrane channel SilC	METAL	100	99.78
CFSAN085889	SRR8943485	STRESS	merR	mercury resistance transcriptional regulator MerR	METAL	100	93.75
CFSAN085875	SRR10094641	STRESS	silB	Cu(+)/Ag(+) efflux RND transporter periplasmic adaptor subunit SilB	METAL	100	96.28
CFSAN085875	SRR10094641	STRESS	silC	Cu(+)/Ag(+) efflux RND transporter outer membrane channel SilC	METAL	100	97.83
CFSAN085875	SRR10094641	STRESS	emrE	multidrug efflux SMR transporter EmrE	BIOCIDE	100	98.18
CFSAN085874	SRR9153325	STRESS	merP	mercury resistance system periplasmic binding protein MerP	METAL	100	90.11
CFSAN085889	SRR8943485	STRESS	merP	mercury resistance system periplasmic binding protein MerP	METAL	100	90.11
CFSAN085891	SRR8943482	STRESS	ymgB	biofilm/acid-resistance regulator AriR	ACID	100	97.73
CFSAN085891	SRR8943482	STRESS	emrE	multidrug efflux SMR transporter EmrE	BIOCIDE	100	99.09
CFSAN085891	SRR8943482	STRESS	emrE	multidrug efflux SMR transporter EmrE	BIOCIDE	100	98.18
CFSAN085893	SRR8943109	VIRULENCE	fdeC	intimin-like adhesin FdeC	VIRULENCE	100	94
CFSAN085893	SRR8943109	VIRULENCE	fdeC	intimin-like adhesin FdeC	VIRULENCE	100	94
CFSAN085885	SRR8943503	VIRULENCE	katP	catalase/peroxidase KatP	VIRULENCE	100	97.55
CFSAN085896	SRR9153371	VIRULENCE	katP	catalase/peroxidase KatP	VIRULENCE	100	97.55
CFSAN085906	SRR9155836	VIRULENCE	katP	catalase/peroxidase KatP	VIRULENCE	100	97.55
CFSAN085894	SRR8943105	VIRULENCE	sslE	lipoprotein metalloprotease SslE	VIRULENCE	0	0
CFSAN085894	SRR8943105	VIRULENCE	fdeC	intimin-like adhesin FdeC	VIRULENCE	99.93	92.37
CFSAN085897	SRR8943397	VIRULENCE	sslE	lipoprotein metalloprotease SslE	VIRULENCE	0	0
CFSAN085897	SRR8943397	VIRULENCE	fdeC	intimin-like adhesin FdeC	VIRULENCE	99.93	93
CFSAN085898	SRR8943396	VIRULENCE	fdeC	intimin-like adhesin FdeC	VIRULENCE	99.93	92.51
CFSAN085898	SRR8943396	VIRULENCE	sslE	lipoprotein metalloprotease SslE	VIRULENCE	0	0
CFSAN085899	SRR8943405	VIRULENCE	fdeC	intimin-like adhesin FdeC	VIRULENCE	99.93	92.51
CFSAN085899	SRR8943405	VIRULENCE	sslE	lipoprotein metalloprotease SslE	VIRULENCE	0	0
CFSAN085900	SRR8943406	VIRULENCE	fdeC	intimin-like adhesin FdeC	VIRULENCE	99.93	91.24
CFSAN085900	SRR8943406	VIRULENCE	sslE	lipoprotein metalloprotease SslE	VIRULENCE	0	0
CFSAN085902	SRR8943512	VIRULENCE	fdeC	intimin-like adhesin FdeC	VIRULENCE	99.93	91.45
CFSAN085902	SRR8943512	VIRULENCE	sslE	lipoprotein metalloprotease SslE	VIRULENCE	0	0
CFSAN085904	SRR9153344	VIRULENCE	fdeC	intimin-like adhesin FdeC	VIRULENCE	100	94.21
CFSAN085904	SRR9153344	VIRULENCE	sslE	lipoprotein metalloprotease SslE	VIRULENCE	0	0
CFSAN085901	SRR8943412	VIRULENCE	katP	catalase/peroxidase KatP	VIRULENCE	100	97.55
CFSAN085884	SRR8943115	VIRULENCE	sslE	lipoprotein metalloprotease SslE	VIRULENCE	0	0
CFSAN085888	SRR8943492	VIRULENCE	fdeC	intimin-like adhesin FdeC	VIRULENCE	99.93	93
CFSAN085888	SRR8943492	VIRULENCE	sslE	lipoprotein metalloprotease SslE	VIRULENCE	0	0
CFSAN085885	SRR8943503	VIRULENCE	fdeC	intimin-like adhesin FdeC	VIRULENCE	99.93	93
CFSAN085885	SRR8943503	VIRULENCE	sslE	lipoprotein metalloprotease SslE	VIRULENCE	0	0
CFSAN085905	SRR9153345	VIRULENCE	fdeC	intimin-like adhesin FdeC	VIRULENCE	99.93	93
CFSAN085905	SRR9153345	VIRULENCE	sslE	lipoprotein metalloprotease SslE	VIRULENCE	0	0
CFSAN085896	SRR9153371	VIRULENCE	fdeC	intimin-like adhesin FdeC	VIRULENCE	99.93	93
CFSAN085896	SRR9153371	VIRULENCE	sslE	lipoprotein metalloprotease SslE	VIRULENCE	0	0
CFSAN085906	SRR9155836	VIRULENCE	fdeC	intimin-like adhesin FdeC	VIRULENCE	99.93	93
CFSAN085906	SRR9155836	VIRULENCE	sslE	lipoprotein metalloprotease SslE	VIRULENCE	0	0
CFSAN085883	SRR8943117	VIRULENCE	sslE	lipoprotein metalloprotease SslE	VIRULENCE	0	0
CFSAN085883	SRR8943117	VIRULENCE	fdeC	intimin-like adhesin FdeC	VIRULENCE	100	96.61
CFSAN085883	SRR8943117	VIRULENCE	fdeC	intimin-like adhesin FdeC	VIRULENCE	100	96.61
CFSAN085895	SRR8943523	VIRULENCE	sslE	lipoprotein metalloprotease SslE	VIRULENCE	0	0
CFSAN085907	SRR9155721	VIRULENCE	sslE	lipoprotein metalloprotease SslE	VIRULENCE	0	0
CFSAN092694	SRR10095067	VIRULENCE	fdeC	intimin-like adhesin FdeC	VIRULENCE	99.93	92.51
CFSAN092694	SRR10095067	VIRULENCE	sslE	lipoprotein metalloprotease SslE	VIRULENCE	0	0
CFSAN092693	SRR10094656	VIRULENCE	katP	catalase/peroxidase KatP	VIRULENCE	100	97.69
CFSAN085892	SRR8943111	VIRULENCE	fdeC	intimin-like adhesin FdeC	VIRULENCE	100	94.21
CFSAN085890	SRR8943197	VIRULENCE	fdeC	intimin-like adhesin FdeC	VIRULENCE	100	99.65
CFSAN085881	SRR8943499	VIRULENCE	fdeC	intimin-like adhesin FdeC	VIRULENCE	99.93	92.65
CFSAN085881	SRR8943499	VIRULENCE	sslE	lipoprotein metalloprotease SslE	VIRULENCE	0	0
CFSAN085887	SRR8943501	VIRULENCE	fdeC	intimin-like adhesin FdeC	VIRULENCE	100	99.65
CFSAN085886	SRR8943510	VIRULENCE	fdeC	intimin-like adhesin FdeC	VIRULENCE	99.93	92.65
CFSAN085886	SRR8943510	VIRULENCE	sslE	lipoprotein metalloprotease SslE	VIRULENCE	0	0
CFSAN092692	SRR10095176	VIRULENCE	astA	heat-stable enterotoxin EAST1	VIRULENCE	100	94.74
CFSAN085880	SRR8943401	VIRULENCE	fdeC	intimin-like adhesin FdeC	VIRULENCE	99.93	92.51
CFSAN085880	SRR8943401	VIRULENCE	sslE	lipoprotein metalloprotease SslE	VIRULENCE	0	0
CFSAN085901	SRR8943412	VIRULENCE	fdeC	intimin-like adhesin FdeC	VIRULENCE	99.93	93
CFSAN085901	SRR8943412	VIRULENCE	sslE	lipoprotein metalloprotease SslE	VIRULENCE	0	0
CFSAN085882	SRR8943493	VIRULENCE	fdeC	intimin-like adhesin FdeC	VIRULENCE	99.93	92.51
CFSAN085882	SRR8943493	VIRULENCE	sslE	lipoprotein metalloprotease SslE	VIRULENCE	0	0
CFSAN085884	SRR8943115	VIRULENCE	sinH	intimin-like inverse autotransporter SinH	VIRULENCE	0	0
CFSAN085878	SRR8943521	VIRULENCE	fdeC	intimin-like adhesin FdeC	VIRULENCE	99.93	92.65
CFSAN085878	SRR8943521	VIRULENCE	sslE	lipoprotein metalloprotease SslE	VIRULENCE	0	0
CFSAN085883	SRR8943117	VIRULENCE	sinH	intimin-like inverse autotransporter SinH	VIRULENCE	0	0
CFSAN085895	SRR8943523	VIRULENCE	sinH	intimin-like inverse autotransporter SinH	VIRULENCE	0	0
CFSAN085907	SRR9155721	VIRULENCE	sinH	intimin-like inverse autotransporter SinH	VIRULENCE	0	0
CFSAN085903	SRR8943395	VIRULENCE	fdeC	intimin-like adhesin FdeC	VIRULENCE	100	99.93
CFSAN085903	SRR8943395	VIRULENCE	mchB	microcin H47	VIRULENCE	100	100
CFSAN092690	SRR10094041	VIRULENCE	fdeC	intimin-like adhesin FdeC	VIRULENCE	99.93	93
CFSAN092690	SRR10094041	VIRULENCE	sslE	lipoprotein metalloprotease SslE	VIRULENCE	0	0
CFSAN092693	SRR10094656	VIRULENCE	sslE	lipoprotein metalloprotease SslE	VIRULENCE	0	0
CFSAN085890	SRR8943197	VIRULENCE	sinH	intimin-like inverse autotransporter SinH	VIRULENCE	0	0
CFSAN085890	SRR8943197	VIRULENCE	vactox	vacuolating autotransporter toxin Vat	VIRULENCE	100	99.93
CFSAN085887	SRR8943501	VIRULENCE	sinH	intimin-like inverse autotransporter SinH	VIRULENCE	0	0
CFSAN085887	SRR8943501	VIRULENCE	vactox	vacuolating autotransporter toxin Vat	VIRULENCE	100	99.93
CFSAN085876	SRR8943106	VIRULENCE	fdeC	intimin-like adhesin FdeC	VIRULENCE	100	99.65
CFSAN085879	SRR8943404	VIRULENCE	sslE	lipoprotein metalloprotease SslE	VIRULENCE	0	0
CFSAN085879	SRR8943404	VIRULENCE	fdeC	intimin-like adhesin FdeC	VIRULENCE	100	99.86
CFSAN085879	SRR8943404	VIRULENCE	mchB	microcin H47	VIRULENCE	100	100
CFSAN085893	SRR8943109	VIRULENCE	espX1	type III secretion system effector EspX1	VIRULENCE	81.18	90.36
CFSAN085902	SRR8943512	VIRULENCE	iss	increased serum survival lipoprotein Iss	VIRULENCE	100	100
CFSAN085904	SRR9153344	VIRULENCE	iss	increased serum survival lipoprotein Iss	VIRULENCE	100	100
CFSAN092691	SRR10094015	VIRULENCE	sslE	lipoprotein metalloprotease SslE	VIRULENCE	0	0
CFSAN092691	SRR10094015	VIRULENCE	fdeC	intimin-like adhesin FdeC	VIRULENCE	99.93	92.44
CFSAN092695	SRR10094646	VIRULENCE	sslE	lipoprotein metalloprotease SslE	VIRULENCE	0	0
CFSAN092695	SRR10094646	VIRULENCE	fdeC	intimin-like adhesin FdeC	VIRULENCE	99.93	92.37
CFSAN085874	SRR9153325	VIRULENCE	cvaC	colicin V	VIRULENCE	100	100
CFSAN085895	SRR8943523	VIRULENCE	iss	increased serum survival lipoprotein Iss	VIRULENCE	100	98.97
CFSAN085907	SRR9155721	VIRULENCE	iss	increased serum survival lipoprotein Iss	VIRULENCE	100	98.97
CFSAN092694	SRR10095067	VIRULENCE	iss	increased serum survival lipoprotein Iss	VIRULENCE	100	100
CFSAN085903	SRR8943395	VIRULENCE	sinH	intimin-like inverse autotransporter SinH	VIRULENCE	0	0
CFSAN085903	SRR8943395	VIRULENCE	vactox	vacuolating autotransporter toxin Vat	VIRULENCE	100	100
CFSAN085903	SRR8943395	VIRULENCE	iroE	catecholate siderophore esterase IroE	VIRULENCE	100	99.06
CFSAN085903	SRR8943395	VIRULENCE	iroN	siderophore salmochelin receptor IroN	VIRULENCE	100	100
CFSAN092693	SRR10094656	VIRULENCE	sinH	intimin-like inverse autotransporter SinH	VIRULENCE	0	0
CFSAN085894	SRR8943105	VIRULENCE	espX1	type III secretion system effector EspX1	VIRULENCE	81.18	89.06
CFSAN085897	SRR8943397	VIRULENCE	lpfA	long polar fimbria major subunit LpfA	VIRULENCE	100	100
CFSAN085897	SRR8943397	VIRULENCE	espX1	type III secretion system effector EspX1	VIRULENCE	89.64	90.8
CFSAN085892	SRR8943111	VIRULENCE	iss	increased serum survival lipoprotein Iss	VIRULENCE	100	100
CFSAN085892	SRR8943111	VIRULENCE	eilA	HilA family transcriptional regulator EilA	VIRULENCE	100	99.47
CFSAN085890	SRR8943197	VIRULENCE	sslE	lipoprotein metalloprotease SslE	VIRULENCE	100	98.29
CFSAN085890	SRR8943197	VIRULENCE	pic	serine protease autotransporter toxin Pic	VIRULENCE	100	99.93
CFSAN085881	SRR8943499	VIRULENCE	iss	increased serum survival lipoprotein Iss	VIRULENCE	100	100
CFSAN085887	SRR8943501	VIRULENCE	sslE	lipoprotein metalloprotease SslE	VIRULENCE	100	98.29
CFSAN085887	SRR8943501	VIRULENCE	pic	serine protease autotransporter toxin Pic	VIRULENCE	100	99.93
CFSAN085886	SRR8943510	VIRULENCE	iss	increased serum survival lipoprotein Iss	VIRULENCE	100	100
CFSAN085876	SRR8943106	VIRULENCE	sinH	intimin-like inverse autotransporter SinH	VIRULENCE	0	0
CFSAN085876	SRR8943106	VIRULENCE	vactox	vacuolating autotransporter toxin Vat	VIRULENCE	100	99.93
CFSAN085879	SRR8943404	VIRULENCE	sinH	intimin-like inverse autotransporter SinH	VIRULENCE	0	0
CFSAN085879	SRR8943404	VIRULENCE	vactox	vacuolating autotransporter toxin Vat	VIRULENCE	100	99.93
CFSAN085879	SRR8943404	VIRULENCE	iroE	catecholate siderophore esterase IroE	VIRULENCE	100	99.06
CFSAN085879	SRR8943404	VIRULENCE	iroN	siderophore salmochelin receptor IroN	VIRULENCE	100	100
CFSAN085898	SRR8943396	VIRULENCE	lpfA	long polar fimbria major subunit LpfA	VIRULENCE	100	100
CFSAN085899	SRR8943405	VIRULENCE	lpfA	long polar fimbria major subunit LpfA	VIRULENCE	100	100
CFSAN085900	SRR8943406	VIRULENCE	espX1	type III secretion system effector EspX1	VIRULENCE	95.98	90.09
CFSAN085902	SRR8943512	VIRULENCE	lpfA	long polar fimbria major subunit LpfA	VIRULENCE	100	100
CFSAN085902	SRR8943512	VIRULENCE	espX1	type III secretion system effector EspX1	VIRULENCE	89.64	90.8
CFSAN085877	SRR8943522	VIRULENCE	sslE	lipoprotein metalloprotease SslE	VIRULENCE	0	0
CFSAN085877	SRR8943522	VIRULENCE	fdeC	intimin-like adhesin FdeC	VIRULENCE	99.93	91.31
CFSAN085888	SRR8943492	VIRULENCE	espX1	type III secretion system effector EspX1	VIRULENCE	89.64	90.8
CFSAN085888	SRR8943492	VIRULENCE	astA	heat-stable enterotoxin EAST1	VIRULENCE	100	94.74
CFSAN085888	SRR8943492	VIRULENCE	lpfA	long polar fimbria major subunit LpfA	VIRULENCE	100	100
CFSAN085885	SRR8943503	VIRULENCE	espX1	type III secretion system effector EspX1	VIRULENCE	89.64	90.8
CFSAN085885	SRR8943503	VIRULENCE	lpfA	long polar fimbria major subunit LpfA	VIRULENCE	100	100
CFSAN085905	SRR9153345	VIRULENCE	astA	heat-stable enterotoxin EAST1	VIRULENCE	100	94.74
CFSAN085905	SRR9153345	VIRULENCE	espX1	type III secretion system effector EspX1	VIRULENCE	89.64	90.8
CFSAN085905	SRR9153345	VIRULENCE	lpfA	long polar fimbria major subunit LpfA	VIRULENCE	100	100
CFSAN085896	SRR9153371	VIRULENCE	espX1	type III secretion system effector EspX1	VIRULENCE	89.64	90.8
CFSAN085896	SRR9153371	VIRULENCE	lpfA	long polar fimbria major subunit LpfA	VIRULENCE	100	100
CFSAN085906	SRR9155836	VIRULENCE	espX1	type III secretion system effector EspX1	VIRULENCE	89.64	90.8
CFSAN085906	SRR9155836	VIRULENCE	lpfA	long polar fimbria major subunit LpfA	VIRULENCE	100	100
CFSAN092691	SRR10094015	VIRULENCE	sinH	intimin-like inverse autotransporter SinH	VIRULENCE	0	0
CFSAN092694	SRR10095067	VIRULENCE	lpfA	long polar fimbria major subunit LpfA	VIRULENCE	100	100
CFSAN085874	SRR9153325	VIRULENCE	sslE	lipoprotein metalloprotease SslE	VIRULENCE	0	0
CFSAN085874	SRR9153325	VIRULENCE	fdeC	intimin-like adhesin FdeC	VIRULENCE	99.93	92.58
CFSAN085874	SRR9153325	VIRULENCE	iucA	aerobactin synthase IucA	VIRULENCE	100	95.31
CFSAN085903	SRR8943395	VIRULENCE	sslE	lipoprotein metalloprotease SslE	VIRULENCE	100	92.7
CFSAN085903	SRR8943395	VIRULENCE	iss	increased serum survival lipoprotein Iss	VIRULENCE	100	100
CFSAN085894	SRR8943105	VIRULENCE	lpfA	long polar fimbria major subunit LpfA-O113	VIRULENCE	100	100
CFSAN085897	SRR8943397	VIRULENCE	lpfA	long polar fimbria major subunit LpfA-O113	VIRULENCE	100	100
CFSAN085892	SRR8943111	VIRULENCE	ybtP	yersiniabactin ABC transporter ATP-binding/permease protein YbtP	VIRULENCE	100	99.5
CFSAN085892	SRR8943111	VIRULENCE	ybtQ	yersiniabactin ABC transporter ATP-binding/permease protein YbtQ	VIRULENCE	100	99.83
CFSAN085890	SRR8943197	VIRULENCE	ibeA	putative intracellular survival FAD-dependent oxidoreductase IbeA	VIRULENCE	100	98.25
CFSAN085890	SRR8943197	VIRULENCE	ybtQ	yersiniabactin ABC transporter ATP-binding/permease protein YbtQ	VIRULENCE	100	99.5
CFSAN085890	SRR8943197	VIRULENCE	ybtP	yersiniabactin ABC transporter ATP-binding/permease protein YbtP	VIRULENCE	100	99.83
CFSAN085887	SRR8943501	VIRULENCE	ibeA	putative intracellular survival FAD-dependent oxidoreductase IbeA	VIRULENCE	100	98.25
CFSAN085887	SRR8943501	VIRULENCE	ybtQ	yersiniabactin ABC transporter ATP-binding/permease protein YbtQ	VIRULENCE	100	99.5
CFSAN085887	SRR8943501	VIRULENCE	ybtP	yersiniabactin ABC transporter ATP-binding/permease protein YbtP	VIRULENCE	100	99.83
CFSAN085876	SRR8943106	VIRULENCE	iss	increased serum survival lipoprotein Iss	VIRULENCE	100	100
CFSAN085876	SRR8943106	VIRULENCE	sslE	lipoprotein metalloprotease SslE	VIRULENCE	100	98.29
CFSAN085876	SRR8943106	VIRULENCE	pic	serine protease autotransporter toxin Pic	VIRULENCE	100	99.93
CFSAN085879	SRR8943404	VIRULENCE	iss	increased serum survival lipoprotein Iss	VIRULENCE	100	100
CFSAN085898	SRR8943396	VIRULENCE	espX1	type III secretion system effector EspX1	VIRULENCE	100	91.33
CFSAN085898	SRR8943396	VIRULENCE	lpfA	long polar fimbria major subunit LpfA-O113	VIRULENCE	100	100
CFSAN085899	SRR8943405	VIRULENCE	espX1	type III secretion system effector EspX1	VIRULENCE	100	91.33
CFSAN085899	SRR8943405	VIRULENCE	lpfA	long polar fimbria major subunit LpfA-O113	VIRULENCE	100	100
CFSAN085900	SRR8943406	VIRULENCE	lpfA	long polar fimbria major subunit LpfA-O113	VIRULENCE	100	100
CFSAN085902	SRR8943512	VIRULENCE	lpfA	long polar fimbria major subunit LpfA-O113	VIRULENCE	100	100
CFSAN085904	SRR9153344	VIRULENCE	espX1	type III secretion system effector EspX1	VIRULENCE	100	90.91
CFSAN085904	SRR9153344	VIRULENCE	lpfA	long polar fimbria major subunit LpfA-O113	VIRULENCE	100	100
CFSAN092688	SRR10094048	VIRULENCE	sslE	lipoprotein metalloprotease SslE	VIRULENCE	0	0
CFSAN092688	SRR10094048	VIRULENCE	fdeC	intimin-like adhesin FdeC	VIRULENCE	99.93	91.17
CFSAN085880	SRR8943401	VIRULENCE	lpfA	long polar fimbria major subunit LpfA	VIRULENCE	100	100
CFSAN085901	SRR8943412	VIRULENCE	espX1	type III secretion system effector EspX1	VIRULENCE	89.64	90.8
CFSAN085901	SRR8943412	VIRULENCE	lpfA	long polar fimbria major subunit LpfA	VIRULENCE	100	100
CFSAN085882	SRR8943493	VIRULENCE	lpfA	long polar fimbria major subunit LpfA	VIRULENCE	100	100
CFSAN085884	SRR8943115	VIRULENCE	lpfA	long polar fimbria major subunit LpfA-O113	VIRULENCE	100	91.58
CFSAN085888	SRR8943492	VIRULENCE	lpfA	long polar fimbria major subunit LpfA-O113	VIRULENCE	100	100
CFSAN085885	SRR8943503	VIRULENCE	lpfA	long polar fimbria major subunit LpfA-O113	VIRULENCE	100	100
CFSAN085905	SRR9153345	VIRULENCE	lpfA	long polar fimbria major subunit LpfA-O113	VIRULENCE	100	100
CFSAN085896	SRR9153371	VIRULENCE	lpfA	long polar fimbria major subunit LpfA-O113	VIRULENCE	100	100
CFSAN085906	SRR9155836	VIRULENCE	lpfA	long polar fimbria major subunit LpfA-O113	VIRULENCE	100	100
CFSAN092691	SRR10094015	VIRULENCE	iss	increased serum survival lipoprotein Iss	VIRULENCE	100	100
CFSAN092691	SRR10094015	VIRULENCE	eilA	HilA family transcriptional regulator EilA	VIRULENCE	100	99.47
CFSAN085875	SRR10094641	VIRULENCE	sslE	lipoprotein metalloprotease SslE	VIRULENCE	0	0
CFSAN085878	SRR8943521	VIRULENCE	astA	heat-stable enterotoxin EAST1	VIRULENCE	100	94.74
CFSAN092695	SRR10094646	VIRULENCE	iss	increased serum survival lipoprotein Iss	VIRULENCE	100	100
CFSAN085883	SRR8943117	VIRULENCE	lpfA	long polar fimbria major subunit LpfA-O113	VIRULENCE	100	98.95
CFSAN085895	SRR8943523	VIRULENCE	lpfA	long polar fimbria major subunit LpfA-O113	VIRULENCE	100	91.58
CFSAN085907	SRR9155721	VIRULENCE	lpfA	long polar fimbria major subunit LpfA-O113	VIRULENCE	100	91.58
CFSAN092694	SRR10095067	VIRULENCE	espX1	type III secretion system effector EspX1	VIRULENCE	100	91.33
CFSAN092694	SRR10095067	VIRULENCE	lpfA	long polar fimbria major subunit LpfA-O113	VIRULENCE	100	99.47
CFSAN085874	SRR9153325	VIRULENCE	iroE	catecholate siderophore esterase IroE	VIRULENCE	100	99.69
CFSAN085874	SRR9153325	VIRULENCE	iroN	siderophore salmochelin receptor IroN	VIRULENCE	100	100
CFSAN085874	SRR9153325	VIRULENCE	iutA	ferric aerobactin receptor IutA	VIRULENCE	99.73	89.71
CFSAN085903	SRR8943395	VIRULENCE	ybtP	yersiniabactin ABC transporter ATP-binding/permease protein YbtP	VIRULENCE	100	99.83
CFSAN085903	SRR8943395	VIRULENCE	ybtQ	yersiniabactin ABC transporter ATP-binding/permease protein YbtQ	VIRULENCE	100	99.67
CFSAN092690	SRR10094041	VIRULENCE	espX1	type III secretion system effector EspX1	VIRULENCE	89.64	90.8
CFSAN092690	SRR10094041	VIRULENCE	astA	heat-stable enterotoxin EAST1	VIRULENCE	100	94.74
CFSAN092690	SRR10094041	VIRULENCE	lpfA	long polar fimbria major subunit LpfA	VIRULENCE	100	100
CFSAN085892	SRR8943111	VIRULENCE	espX1	type III secretion system effector EspX1	VIRULENCE	100	93.45
CFSAN085881	SRR8943499	VIRULENCE	espX1	type III secretion system effector EspX1	VIRULENCE	100	91.12
CFSAN085881	SRR8943499	VIRULENCE	lpfA	long polar fimbria major subunit LpfA-O113	VIRULENCE	100	100
CFSAN085886	SRR8943510	VIRULENCE	espX1	type III secretion system effector EspX1	VIRULENCE	100	91.12
CFSAN085886	SRR8943510	VIRULENCE	lpfA	long polar fimbria major subunit LpfA-O113	VIRULENCE	100	100
CFSAN085876	SRR8943106	VIRULENCE	ibeA	putative intracellular survival FAD-dependent oxidoreductase IbeA	VIRULENCE	100	98.25
CFSAN085876	SRR8943106	VIRULENCE	ybtQ	yersiniabactin ABC transporter ATP-binding/permease protein YbtQ	VIRULENCE	100	99.5
CFSAN085876	SRR8943106	VIRULENCE	ybtP	yersiniabactin ABC transporter ATP-binding/permease protein YbtP	VIRULENCE	100	99.83
CFSAN085879	SRR8943404	VIRULENCE	ybtP	yersiniabactin ABC transporter ATP-binding/permease protein YbtP	VIRULENCE	100	99.83
CFSAN085879	SRR8943404	VIRULENCE	ybtQ	yersiniabactin ABC transporter ATP-binding/permease protein YbtQ	VIRULENCE	100	99.67
CFSAN085880	SRR8943401	VIRULENCE	espX1	type III secretion system effector EspX1	VIRULENCE	100	91.33
CFSAN085880	SRR8943401	VIRULENCE	lpfA	long polar fimbria major subunit LpfA-O113	VIRULENCE	100	99.47
CFSAN085901	SRR8943412	VIRULENCE	lpfA	long polar fimbria major subunit LpfA-O113	VIRULENCE	100	100
CFSAN085882	SRR8943493	VIRULENCE	espX1	type III secretion system effector EspX1	VIRULENCE	100	91.33
CFSAN085882	SRR8943493	VIRULENCE	lpfA	long polar fimbria major subunit LpfA-O113	VIRULENCE	100	99.47
CFSAN085877	SRR8943522	VIRULENCE	pic	serine protease autotransporter toxin Pic	VIRULENCE	100	100
CFSAN085878	SRR8943521	VIRULENCE	lpfA	long polar fimbria major subunit LpfA-O113	VIRULENCE	100	100
CFSAN085878	SRR8943521	VIRULENCE	espX1	type III secretion system effector EspX1	VIRULENCE	100	91.12
CFSAN092695	SRR10094646	VIRULENCE	espX1	type III secretion system effector EspX1	VIRULENCE	86.47	90.71
CFSAN085874	SRR9153325	VIRULENCE	iss	increased serum survival lipoprotein Iss	VIRULENCE	100	100
CFSAN085874	SRR9153325	VIRULENCE	iss	increased serum survival lipoprotein Iss	VIRULENCE	100	100
CFSAN092690	SRR10094041	VIRULENCE	lpfA	long polar fimbria major subunit LpfA-O113	VIRULENCE	100	100
CFSAN092693	SRR10094656	VIRULENCE	lpfA	long polar fimbria major subunit LpfA-O113	VIRULENCE	100	92.63
CFSAN085879	SRR8943404	VIRULENCE	focG	F1C fimbria minor subunit FocG	VIRULENCE	100	98.8
CFSAN085877	SRR8943522	VIRULENCE	lpfA	long polar fimbria major subunit LpfA	VIRULENCE	100	100
CFSAN092691	SRR10094015	VIRULENCE	lpfA	long polar fimbria major subunit LpfA-O113	VIRULENCE	100	100
CFSAN092691	SRR10094015	VIRULENCE	espX1	type III secretion system effector EspX1	VIRULENCE	100	92.6
CFSAN092695	SRR10094646	VIRULENCE	lpfA	long polar fimbria major subunit LpfA-O113	VIRULENCE	100	100
CFSAN085903	SRR8943395	VIRULENCE	sfaF	S/F1C fimbrial biogenesis usher protein SfaF/FocD	VIRULENCE	100	99.32
CFSAN085903	SRR8943395	VIRULENCE	mchF	microcin H47 export transporter peptidase/ATP-binding subunit MchF	VIRULENCE	100	99
CFSAN085874	SRR9153325	VIRULENCE	ybtP	yersiniabactin ABC transporter ATP-binding/permease protein YbtP	VIRULENCE	100	99.5
CFSAN085874	SRR9153325	VIRULENCE	ybtQ	yersiniabactin ABC transporter ATP-binding/permease protein YbtQ	VIRULENCE	100	99.67
CFSAN085879	SRR8943404	VIRULENCE	sfaF	S/F1C fimbrial biogenesis usher protein SfaF/FocD	VIRULENCE	100	99.89
CFSAN085879	SRR8943404	VIRULENCE	mchF	microcin H47 export transporter peptidase/ATP-binding subunit MchF	VIRULENCE	100	99
CFSAN092688	SRR10094048	VIRULENCE	espX1	type III secretion system effector EspX1	VIRULENCE	95.98	90.09
CFSAN085877	SRR8943522	VIRULENCE	lpfA	long polar fimbria major subunit LpfA-O113	VIRULENCE	100	100
CFSAN085877	SRR8943522	VIRULENCE	espX1	type III secretion system effector EspX1	VIRULENCE	100	90.7
CFSAN085875	SRR10094641	VIRULENCE	espX1	type III secretion system effector EspX1	VIRULENCE	86.47	91.93
CFSAN085874	SRR9153325	VIRULENCE	lpfA	long polar fimbria major subunit LpfA-O113	VIRULENCE	100	100
CFSAN085900	SRR8943406	VIRULENCE	ipaH4	T3SS effector E3 ubiquitin-protein ligase IpaH4/H7	VIRULENCE	54.84	93
CFSAN092688	SRR10094048	VIRULENCE	lpfA	long polar fimbria major subunit LpfA-O113	VIRULENCE	100	100
CFSAN085889	SRR8943485	VIRULENCE	espX1	type III secretion system effector EspX1	VIRULENCE	100	91.54
CFSAN085889	SRR8943485	VIRULENCE	lpfA	long polar fimbria major subunit LpfA-O113	VIRULENCE	100	100
CFSAN085875	SRR10094641	VIRULENCE	lpfA	long polar fimbria major subunit LpfA-O113	VIRULENCE	100	100
CFSAN085874	SRR9153325	VIRULENCE	mchF	microcin H47 export transporter peptidase/ATP-binding subunit MchF	VIRULENCE	100	100
CFSAN085891	SRR8943482	VIRULENCE	sslE	lipoprotein metalloprotease SslE	VIRULENCE	0	0
CFSAN085891	SRR8943482	VIRULENCE	fdeC	intimin-like adhesin FdeC	VIRULENCE	100	99.86
CFSAN085891	SRR8943482	VIRULENCE	mchB	microcin H47	VIRULENCE	100	100
CFSAN085891	SRR8943482	VIRULENCE	sinH	intimin-like inverse autotransporter SinH	VIRULENCE	0	0
CFSAN085891	SRR8943482	VIRULENCE	vactox	vacuolating autotransporter toxin Vat	VIRULENCE	100	99.93
CFSAN085891	SRR8943482	VIRULENCE	iroE	catecholate siderophore esterase IroE	VIRULENCE	100	99.06
CFSAN085891	SRR8943482	VIRULENCE	iroN	siderophore salmochelin receptor IroN	VIRULENCE	100	100
CFSAN085891	SRR8943482	VIRULENCE	iss	increased serum survival lipoprotein Iss	VIRULENCE	100	100
CFSAN085891	SRR8943482	VIRULENCE	ybtP	yersiniabactin ABC transporter ATP-binding/permease protein YbtP	VIRULENCE	100	99.83
CFSAN085891	SRR8943482	VIRULENCE	ybtQ	yersiniabactin ABC transporter ATP-binding/permease protein YbtQ	VIRULENCE	100	99.67
CFSAN085891	SRR8943482	VIRULENCE	focG	F1C fimbria minor subunit FocG	VIRULENCE	100	98.8
CFSAN085891	SRR8943482	VIRULENCE	sfaF	S/F1C fimbrial biogenesis usher protein SfaF/FocD	VIRULENCE	100	99.89
CFSAN085891	SRR8943482	VIRULENCE	mchF	microcin H47 export transporter peptidase/ATP-binding subunit MchF	VIRULENCE	100	99
